# Supplementary material for: Neural Effects of One’s Own Voice on Self-Talk for Emotion Regulation
Source: Brain Sci. 2024 Jun 26;14(7):637. doi: 10.3390/brainsci14070637 (PMC11274574; doi:10.3390/brainsci14070637)
Supplement: Supplementary file 1 [file brainsci-14-00637-s001.zip]

Archive with 1 entries (1 files):
- brainsci-3055087-supplementary.pdf
